# Supplementary material for: Dimensional Accuracy of Intraoral Scanners in Recording Digital Impressions of Post and Core Preparations: A Systematic Review
Source: Diagnostics (Basel). 2024 Dec 23;14(24):2890. doi: 10.3390/diagnostics14242890 (PMC11675224; doi:10.3390/diagnostics14242890)
Supplement: Supplementary file 1 [file diagnostics-14-02890-s001.zip]

Archive with 3 entries (3 files):
- Supplementary file S1 PRISMA 2020 abstract checklist.pdf
- Supplementary file S2 PRISMA 2020 checklist.pdf
- Supplementary file S3 QUADAS-2 Table S1 .pdf
